# Supplementary material for: The relationship between live streamers’ self-disclosure and consumers’ purchase intention: The parallel mediating role of psychological distance and perceived homophily
Source: PLoS One. 2026 Mar 26;21(3):e0345061. doi: 10.1371/journal.pone.0345061 (PMC13020833; doi:10.1371/journal.pone.0345061)
Supplement: S1 File — (XLSX) [file pone.0345061.s001.xlsx]

## Sheet: sheet1
Variables	Items	Questionnaire
Self-disclose	SD1	The streamer shared a great deal of personal information and inner feelings.
	SD2	The scope of personal information and inner feelings shared by the streamer is extensive.
	SD3	The personal information and inner feelings shared by the streamer are in-depth.
Psychological Distance	PD1	The streamer described specific information about the product, which makes me feel close to him/her
	PD2	The streamer made me want to buy the product in the near future, because I feel a sense of closeness to him/her
	PD3	The streamer made me aware that it was convenient to buy the product, which enhances my feeling of closeness to him/her
	PD4	The streamer made me feel that the path to purchase the product was acceptable, which strengthens my sense of closeness to him/her
	PD5	The streamer recommended a product for a group of people similar to me, making me feel closer to him/her
	PD6	The streamer demonstrated that the business has a good service attitude, which increases my feeling of closeness to him/her
	PD7	The content presented by the streamer makes me feel authentic and credible, thus enhancing my sense of closeness to him/her
	PD8	The streamer's recommendation increases the likelihood that I will buy the product, as I feel close to him/her
	PD9	The streamer's recommendation makes me feel positive about buying the product, stemming from my sense of closeness to him/her
Perceived Homogeneity	PH1	The streamer's ideas are similar to mine.
	PH2	The streamer's economic and social background is similar to mine.
	PH3	The streamer's values are similar to mine.
	PH4	The streamer's appearance is similar to mine.
Purchase Intention	PCI1	I will consider purchasing the brand recommended by the streamer If I need to buy this type of product.
	PCI2	I have a strong intention to buy this brand.
	PCI3	I plan to buy this brand.
	PCI4	I am very likely to buy this brand.
